# Supplementary material for: Multifaceted Shape Memory Polymer Technology for Biomedical Application: Combining Self-Softening and Stretchability Properties
Source: Polymers (Basel). 2023 Oct 25;15(21):4226. doi: 10.3390/polym15214226 (PMC10647621; doi:10.3390/polym15214226)
Supplement: Supplementary file 1 [file polymers-15-04226-s001.zip]

Archive with 2 entries (2 files):
- polymers-2676145-supplementary.pdf
- Qualitative shape recovery for sample with 5% PEGDA 575.mp4
